# Supplementary material for: Effects of pharmacological inhibition of the sodium‐dependent phosphate cotransporter 2b (NPT2b) on intestinal phosphate absorption in mouse and rat models
Source: Pharmacol Res Perspect. 2022 Feb 22;10(2):e00938. doi: 10.1002/prp2.938 (PMC8863579; doi:10.1002/prp2.938)
Supplement: Supplementary file 1 — Supplementary Material [file PRP2-10-e00938-s001.zip]

Archive with 2 entries (2 files):
- prp2938-sup-0001-FigS1.docx
- prp2938-sup-0002-Text.docx
